# Supplementary material for: A Systematic Review of Human Papillomavirus Vaccination Challenges and Strategies to Enhance Uptake
Source: Vaccines (Basel). 2024 Jul 6;12(7):746. doi: 10.3390/vaccines12070746 (PMC11281456; doi:10.3390/vaccines12070746)
Supplement: Supplementary file 1 [file vaccines-12-00746-s001.zip]

Archive with 1 entries (1 files):
- vaccines-3057414-supplementary.pdf
